# Supplementary material for: Stochastic Induction of Long-Term Potentiation and Long-Term Depression
Source: Sci Rep. 2016 Aug 3;6:30899. doi: 10.1038/srep30899 (PMC4971485; doi:10.1038/srep30899)
Supplement: Supplementary Dataset 1 [file srep30899-s2.zip]

Archive with 2 entries (2 files):
- DataSet/DataFiles.mat
- DataSet/README.pdf
